# Supplementary material for: From Strong Fluoride Binding to Reversible Electrodesorption: S, N-Regulated La-MOF-Derived Carbon Electrodes for Capacitive Deionization Defluoridation
Source: Materials (Basel). 2026 Jun 12;19(12):2556. doi: 10.3390/ma19122556 (PMC13303663; doi:10.3390/ma19122556)
Supplement: Supplementary file 1 [file materials-19-02556-s001.zip]

Archive with 1 entries (1 files):
- materials-4355763-supplementary.pdf
